# Supplementary material for: Dual roles and evolutionary implications of P26/poxin in antagonizing intracellular cGAS-STING and extracellular melanization immunity
Source: Nat Commun. 2022 Nov 14;13:6934. doi: 10.1038/s41467-022-34761-0 (PMC9663721; doi:10.1038/s41467-022-34761-0)
Supplement: Supplementary file 4 — Source Data [file 41467_2022_34761_MOESM4_ESM.xlsx]

## Sheet: Fig. 1b
	2’, 3’-cGAMP concentration (pg/mL)
	BSA	VACV poxin	AcMNPV P26	M. mediator P26	HearNPV P26	SeMNPV P26-1	SfMNPV P26-1	SeMNPV P26-2	SfMNPV P26-2	VACV poxinH17A
1exp	4027.77	98.3391	47.5672	229.719	776.255	1047.06	410.127	4779.17	4027.77	5136.95
2exp	4282.66	50.3048	46.2375	16.7783	949.115	529.905	517.189	3937.06	3679.69	3763.11
3exp	4817.33	47.1211	99.096	49.8412	855.558	587.443	871.339	3763.11	4703.97	3820.02
	BSA vs VACV poxin	BSA vs AcMNPV P26	BSA vs M. mediator P26	BSA vs HearNPV P26	BSA vs SeMNPV P26-1	BSA vs SfMNPV P26-1	BSA vs SeMNPV P26-2	BSA vs SfMNPV P26-2	BSA vs VACV poxinH17A
P	5.04366e-05	5.04444e-05	6.00747e-05	0.000122169	0.000211574	0.000154245	0.609481	0.56405	0.801349
t	18.48	18.48	17.68	14.77	12.85	13.92	0.5534	0.628	0.2688
df	4	4	4	4	4	4	4	4	4

## Sheet: Fig. 2b
	Average iBAQ values (48 hpi)				Average iBAQ values (72 hpi)
viral protein name	Mock	WT		viral protein name	Mock	WT
P26	0	155800000		Cathepsin	0	152640000
Ubiquitin	0	33065500		Ubiquitin	0	70536000
Cathepsin	0	32912500		P26	0	56592500
EGT	0	20870000		SOD	0	52975000
SOD	0	7414050		EGT	0	35858500
FGF	1275650	6193850		HA81	0	9278500
HA81	0	4086700		ORF69	0	8060600
HA69	0	3907450		ORF26	0	8009900
HA26	0	3232900		FP25K	0	6411200
HA115	0	1603850		Polyhedrin	0	5541600
PEP	0	1276410		PEP	0	5146250
P48	0	1135750		P48	0	2907450
Polyhedrin	0	1076635		LEF-6	0	2344975
F protein	0	829705		FGF	2243500	2314750
HA66	309930	235980		Chitinase	0	1913590
HA44	0	92310.5		HA66	162345	1705300
Chitinase	0	0		HA115	0	1541600
FP25K	0	0		F protein	0	1183365
39K	0	0		HA44	0	452050
LEF-6	0	0		39K	0	429260

## Sheet: Fig. 2c
	PO activity (U)
	Mock															WT
	1st Infection					2nd Infection					3rd Infection					1st Infection					2 nd Infection					3rd Infection
Hours post infection	Insect No.1	Insect No.2	Insect No.3	Insect No.4	Insect No.5	Insect No.1	Insect No.2	Insect No.3	Insect No.4	Insect No.5	Insect No.1	Insect No.2	Insect No.3	Insect No.4	Insect No.5	Insect No.1	Insect No.2	Insect No.3	Insect No.4	Insect No.5	Insect No.1	Insect No.2	Insect No.3	Insect No.4	Insect No.5	Insect No.1	Insect No.2	Insect No.3	Insect No.4	Insect No.5
0	30.3	38.1	42.5	32.1	22.3	25.4	44.2	51.3	45.9	43.7	43.2	35.6	54	41.3	39.5	37.5	43.6	45.3	41	32.2	46.7	47.4	50.3	36.2	30.1	30.5	49.1	37.3	30.2	38
12	40.1	42.3	39.5	48	34.5	31.2	36.5	42.7	47.1	37.9	33.5	44	42.1	55.1	40.6	35.2	42	41.2	39.3	42.3	43.1	41.2	39.7	38	43.5	36.4	46.2	46.5	42.6	33.7
24	42	30.1	60.3	52.1	49.1	45.1	48.1	38.5	35.4	31.7	36.9	34.2	38.5	36.3	45	52.6	37.5	50.1	55.1	42.4	44.1	28.3	68.9	36.4	39.2	46.8	37.5	33	34.3	35.1
36	47.1	66.1	49.3	47.3	44.1	52	40.4	34.5	46.4	58.6	55.1	49.1	52.5	56.1	48.2	51.3	29	48.2	56.2	32.4	40.7	37.5	30.6	45.9	44	34.3	35.1	32.6	40.6	39.2
48	61.3	56.5	59.2	62.5	61.9	46.9	49	70.1	47	43.4	56.3	48.3	50.7	54.8	54.4	41.6	27.2	21.9	16.8	31.9	36.2	34.1	24	18.2	26.3	26.7	21.7	20.1	25.4	21.8
72	38.9	53.3	37.6	59.9	58.2	52.7	74.8	61.3	47.3	72	34.4	41.2	43.1	84.7	58.5	10	3.1	2.5	9.1	11.2	4.6	3.8	16.4	11.9	3.9	13.1	3.2	10.8	5.4	7.6
	Mock vs WT
	0 hpi	12 hpi	24 hpi	36 hpi	48 hpi	72 hpi
P	0.892688	0.880992	0.731768	0.00159449	1.4e-11	2e-12
t	0.1361	0.1511	0.3462	3.496	10.9	11.8
df	28	28	28	28	28	28

## Sheet: Fig. 2d
	PO activity (U)
	BSA			HearNPV P26
Protein concentration (mg/mL)	1exp	2exp	3exp	1exp	2exp	3exp
0	76.8	83.2	79.5	77.4	84.4	80.1
3	77.7	83.1	78.3	47.7	54.3	53.1
6	76.2	83.9	80.1	34.2	40.8	36.6
9	76.1	84	78.2	30.8	31.9	31.7
12	77.3	83.1	79.7	28.1	29.8	28.6
P	<0.000000000000001
F (DFn, DFd)	F (4, 16) = 417.3

## Sheet: Fig. 2e
		Viruses
Infection	Insect No.	Mock	WT	Δp26	REp26
1st	1	43.4	10	22.3	3.4
	2	85	3.3	43.2	2.8
	3	59.1	2.8	18	2.2
	4	38.2	9.6	24.1	11
	5	53.4	11.8	59.2	9.3
2nd	1	38.3	4.7	37	15.2
	2	60.5	3	40.5	19.7
	3	58	16.2	15.2	4.2
	4	53.8	12.3	26.2	5
	5	75.6	4.6	57.4	15.7
3rd	1	61.7	13.1	23.9	2.5
	2	47	3.9	42	11.4
	3	72.4	11.2	8.6	14.5
	4	34.4	5.2	31.9	17
	5	41.1	7.4	28.2	6.9
	Mock vs WT	Mock vs Δp26	Mock vs REp26	WT vs Δp26	Δp26 vs REp26	WT vs REp26
P	2.753e-12	0.000212273	1.2475e-11	1.5561e-06	7.1263e-06	0.455078
t	11.69	4.253	10.95	6.06	5.498	0.7575
df	28	28	28	28	28	28

## Sheet: Fig. 2f
		Lg (copies/ml)
Infection	Insect No.	WT	Δp26	REp26
1st	1	6.92	6.56	7.06
	2	7.2	7	7.12
	3	7.78	6.52	7.4
	4	7.6	6.7	7.34
	5	7.66	6.43	7.19
2nd	1	7.34	6.23	7.24
	2	7.13	6.39	7.35
	3	7.47	6.98	7.15
	4	7.4	6.55	7.54
	5	7.25	6.67	7.48
	WT vs Δp26	Δp26 vs REp26	WT vs REp26
P	2.2799e-06	7.387e-07	0.377337
t	6.801	7.349	0.9052
df	18	18	18

## Sheet: Fig. 3c
	PO activity (U)
	BSA			HearNPV P26
	1exp	2exp	3exp	1exp	2exp	3exp
proSP41	7.9	8	7.7	7.5	7.8	7.2
procSP1	7.7	7.9	7.8	7.8	7.7	7.8
procSP6	7.2	7.6	7.5	7.5	7.8	7.5
procSPH11&50	7.9	8	7.6	1.6	1.6	1.5
	BSA vs HearNPV P26
	proSP41	procSP1	procSP6	procSPH11&50
P	0.132286	0.64333	0.34649	9.389e-07
t	1.886	0.5	1.066	50.25
df	4	4	4	4

## Sheet: Fig. 3d
	PO activity (U)
	BSA		HearNPV P26
Protein concentration (mg/mL)	1exp	2exp	1exp	2exp
0	7.9	8.4	7.7	8.5
0.2	8.1	8.1	5.5	5.9
0.4	8	8.5	3.2	3.5
0.6	7.9	8.4	2.3	2.3
0.8	8	8.3	1.9	1.7
P	1.82822e-07
F (DFn, DFd)	F (4, 8) = 142.2

## Sheet: Fig. 5b
	PO activity (U)
	BSA		HearNPV P26		D241H/E243H		H66A/H67D		D241H/E243H/H66A/H67D
Protein concentration (mg/mL)	1exp	2exp	1exp	2exp	1exp	2exp	1exp	2exp	1exp	2exp
0	44.6	42.8	47.4	44.1	44.9	43.1	45	44	44.5	43.6
1.5	43.9	43	29.9	25.7	28.8	26.5	32.7	31	31.3	29.1
3	44.1	42.6	22.6	19.2	21.5	22.8	23.2	22.8	22.2	20.2
4.5	45.2	42.7	16.1	15.8	15.7	17.1	16.1	18.9	16.5	15
6	44.8	42.2	13.5	12	14.6	13.6	15	16.2	13	14.1
	HearNPV P26 vs D241H/E243H	HearNPV P26 vs H66A/H67D	HearNPV P26 vs D241H/E243H/H66A/H67D
P	0.398097	0.110254	0.177259
F (DFn, DFd)	F (4, 8) = 1.155	F (4, 8) = 2.674	F (4, 8) = 2.068

## Sheet: Fig. 5c
	PO activity (U)
	BSA			HearNPV P26			S56A/H110A/D58A			H110A			D58A			S56A
Protein concentration (mg/mL)	1exp	2exp	3exp	1exp	2exp	3exp	1exp	2exp	3exp	1exp	2exp	3exp	1exp	2exp	3exp	1exp	2exp	3exp
0	47.5	41.7	44.6	46.9	40	44.5	46.4	41.5	44.6	46	42.2	43.5	45.7	42.8	44.7	45.1	42.2	44.7
1.5	47.6	42.6	44.1	29.7	27.2	27.9	45.3	40.8	43.7	37.2	34.3	35.9	31.2	30.8	31.6	34	31.9	32
3	47.1	42.9	45.8	22.6	18.4	20.1	46.9	40.5	43.5	29.1	25.5	26.8	22.6	21.8	22.4	24.8	23.7	24.4
4.5	45.9	43.8	44.9	15.8	14	14.2	46.1	41.6	44.4	24.3	21	22.5	18.5	15.2	17.5	18.5	17.5	18.1
6	47	42.7	44.7	14.9	12.2	12	46	41.1	44.4	23.4	19.7	21.6	14.7	13.7	14.8	17.1	14	16.8
	HearNPV P26 vs S56A/H110A/D58A	HearNPV P26 vs H110A	HearNPV P26 vs D58A	HearNPV P26 vs S56A
P	7e-15	8.67e-07	0.28366	0.0136508
F (DFn, DFd)	F (4, 16) = 305.4	F (4, 16) = 25.66	F (4, 16) = 1.384	F (4, 16) = 4.406

[truncated: 7 more sheets: Fig. 5d, Fig. 5e, Fig. 6a, Fig. 6b, Supplementary Fig. 2a, Supplementary Fig. 2b, Supplementary Fig. 2c]
